# Supplementary material for: The Donor-Dependent and Colon-Region-Dependent Metabolism of (+)-Catechin by Colonic Microbiota in the Simulator of the Human Intestinal Microbial Ecosystem
Source: Molecules. 2021 Dec 23;27(1):73. doi: 10.3390/molecules27010073 (PMC8746996; doi:10.3390/molecules27010073)
Supplement: Supplementary file 1 [file molecules-27-00073-s001.zip]

Archive with 1 entries (1 files):
- molecules-1464573-supplementary.pdf
